# Supplementary material for: mTOR Driven Gene Transcription Is Required for Cholesterol Production in Neurons of the Developing Cerebral Cortex
Source: Int J Mol Sci. 2021 Jun 3;22(11):6034. doi: 10.3390/ijms22116034 (PMC8199781; doi:10.3390/ijms22116034)
Supplement: Supplementary file 1 [file ijms-22-06034-s001.zip]

Archive with 1 entries (1 files):
- ijms-1212088-supplementary.pdf
